# Supplementary material for: A Fast Soft Continuum Catheter Robot Manufacturing Strategy Based on Heterogeneous Modular Magnetic Units
Source: Micromachines (Basel). 2023 Apr 23;14(5):911. doi: 10.3390/mi14050911 (PMC10223189; doi:10.3390/mi14050911)
Supplement: Supplementary file 1 [file micromachines-14-00911-s001.zip]

Archive with 3 entries (3 files):
- supplementary material.pdf
- Supplementary Video S1.mp4
- Supplementary Video S2.mp4
